# Supplementary material for: Metabolomics of Escherichia coli for Disclosing Novel Metabolic Engineering Strategies for Enhancing Hydrogen and Ethanol Production
Source: Int J Mol Sci. 2023 Jul 18;24(14):11619. doi: 10.3390/ijms241411619 (PMC10380867; doi:10.3390/ijms241411619)
Supplement: Supplementary file 1 [file ijms-24-11619-s001.zip]

Archive with 1 entries (1 files):
- ijms-2424186-supplementary.pdf
